# Supplementary material for: The Impact of Preconception Gastric Bypass Surgery on Maternal Micronutrient Status before and during Pregnancy: A Retrospective Cohort Study in the Netherlands between 2009 and 2019
Source: Nutrients. 2022 Feb 9;14(4):736. doi: 10.3390/nu14040736 (PMC8876006; doi:10.3390/nu14040736)
Supplement: Supplementary file 1 [file nutrients-14-00736-s001.zip]

Archive with 1 entries (1 files):
- nutrients-1541267-supplementary.pdf
